# Supplementary material for: Genome-wide identification and expression analysis of AUX/LAX family genes in Chinese hickory (Carya cathayensis Sarg.) Under various abiotic stresses and grafting
Source: Front Plant Sci. 2023 Jan 5;13:1060965. doi: 10.3389/fpls.2022.1060965 (PMC9849883; doi:10.3389/fpls.2022.1060965)
Supplement: Supplementary file 6 [file Table_3.xlsx]

## Sheet: Sheet1
Supplementary Table 3. The gene IDs, length and protein sequence of AUX/LAX proteins in the seven species used in this paper
Gene Name	Gene ID	Length (aa)	Protein Sequence
AtAUX1	AT2G38120	485	MSEGVEAIVANDNGTDQVNGNRTGKDNEEHDGSTGSNLSNFLWHGGSVWDAWFSCASNQVAQVLLTLPYSFSQLGMLSGIVLQIFYGLLGSWTAYLISVLYVEYRARKEKEGKSFKNHVIQWFEVLDGLLGSYWKALGLAFNCTFLLFGSVIQLIACASNIYYINDHLDKRTWTYIFGACCATTVFIPSFHNYRIWSFLGLGMTTYTAWYLAIASIIHGQAEGVKHSGPTKLVLYFTGATNILYTFGGHAVTVEIMHAMWKPQKFKYIYLMATLYVFTLTIPSAAAVYWAFGDALLDHSNAFSLMPKNAWRDAAVILMLIHQFITFGFACTPLYFVWEKVIGMHDTKSICLRALARLPVVIPIWFLAIIFPFFGPINSAVGALLVSFTVYIIPSLAHML…
AtLAX1	AT5G01240	488	MSGEKQAEESIVVSGEDEVAGRKVEDSAAEEDIDGNGGNGFSMKSFLWHGGSAWDAWFSCASNQVAQVLLTLPYSFSQLGMLSGILLQIFYGLMGSWTAYLISVLYVEYRARMEKQEAKSFKNHVIQWFEVLDGLLGPYWKAAGLAFNCTFLLFGSVIQLIACASNIYYINDRLDKRTWTYIFGACCATTVFIPSFHNYRIWSFLGLGMTTYTAWYLTIASFLHGQAEGVTHSGPTKLVLYFTGATNILYTFGGHAVTVEIMHAMWKPRKFKSIYLMATLYVFTLTLPSASAVYWAFGDQLLNHSNAFSLLPKTRFRDTAVILMLIHQFITFGFACTPLYFVWEKAIGMHHTKSLCLRALVRLPVVVPIWFLAIIFPFFGPINSAVGALLVTFTVYIIP…
AtLAX2	AT2G21050	483	MENGEKAAETVVVGNYVEMEKDGKALDIKSKLSDMFWHGGSAYDAWFSCASNQVAQVLLTLPYSFSQLGMLSGILFQLFYGILGSWTAYLISILYVEYRTRKEREKVNFRNHVIQWFEVLDGLLGKHWRNVGLAFNCTFLLFGSVIQLIACASNIYYINDNLDKRTWTYIFGACCATTVFIPSFHNYRIWSFLGLLMTTYTAWYLTIASILHGQVEGVKHSGPSKLVLYFTGATNILYTFGGHAVTVEIMHAMWKPQKFKSIYLFATLYVLTLTLPSASAVYWAFGDLLLNHSNAFALLPKNLYRDFAVVLMLIHQFITFGFACTPLYFVWEKLIGMHECRSMCKRAAARLPVVIPIWFLAIIFPFFGPINSTVGSLLVSFTVYIIPALAHIFTFRSSA…
AtLAX3	AT1G77690	470	MAAEKIETVVAGNYLEMEREEENISGNKKSSTKTKLSNFFWHGGSVYDAWFSCASNQVAQVLLTLPYSFSQLGMMSGILFQLFYGLMGSWTAYLISVLYVEYRTRKEREKFDFRNHVIQWFEVLDGLLGKHWRNLGLIFNCTFLLFGSVIQLIACASNIYYINDKLDKRTWTYIFGACCATTVFIPSFHNYRIWSFLGLAMTTYTSWYLTIASLLHGQAEDVKHSGPTTMVLYFTGATNILYTFGGHAVTVEIMHAMWKPQKFKAIYLLATIYVLTLTLPSASAVYWAFGDKLLTHSNALSLLPKTGFRDTAVILMLIHQFITFGFASTPLYFVWEKLIGVHETKSMFKRAMARLPVVVPIWFLAIIFPFFGPINSAVGSLLVSFTVYIIPALAHMLTF…
CcLAX1	CCA0973S0065	479	MLPQKQAEEAIVPNISETEHEGKDEEKVEEHSMFSVKNFLWHGGSVWDAWFSCASNQVAQVLLTLPYSFSQLGILSGILLQVFYGIMGSWTAYLISVLYVEYRSRKEKENVSFKNHVIQWFEVLDGLLGPYWKAVGLAFNCTFLLFGSVIQLIACASNIYYINDNLDKRTWTYIFGACCATTVFIPSFHNYRIWSFLGLGMTTYTAWYLTIAAVVHGQVGNVSHSAPTKLVLYFTGATNILYTFGGHAVTVEIMHAMWKPQKFKYIYLMATLYVFTLTIPSATAVYWAFGDQLLNHSNAFALLPKNGFRDAAVILMLIHQFITFGFACTPLYFVWEKVIGMHDTRSICLRALARLPVVIPIWFLAIIFPFFGPINSAVGALLVSFTVYIIPSLAHMLTY…
CcLAX2	CCA0680S0089	474	MLPQTQAEEAMVSSFNLTERDDREDEKSDEPGSGFKNFLWHGGSVYDAWFSCASNQVAQVLLTLPYSFSQMGMLSGIILQVFYGILGSWTAYLISILYIEYRSRKEKENVSFKNHVIQWFEVLDGLLGPYWKAVGLAFNCTFLLFGSVIQLIACASNIYYIDDHLDKRTWTYIFGACCATTVFIPSFHNYRIWSFLGLGMTTYTAWYLTIGALVNGQVEGVKHSGPTKLVLYFTGATNILYTFGGHAVTVEIMHAMWKPQKFKYIYLLATLYVFTLTLPSAIAMYWAYGDQLLTHANAFALLPRNAWRDAAVILMLIHQFITFGFACTPLYFVWEKVIGMHDTKSIFLRALVRLPVVIPIWFLAIIFPFFGPINSAVGALLVSFTVYVIPSLAHMLTFR…
CcLAX3	CCA0748S0001	494	MASDKVMETVIVGNYVEMETEGKPEDVKTKLSKFFWHGGSVYDAWFSCASNQVAQVLLTLPYSFSQLGMLSGILFQLFYGLMGSWTAYLISVLYIEYRTRKEREKVDFRNHVIQWFEVLDGLLGKHWRNVGLAFNCTFLLFGSVIQLIACASNIYYINDNLDKRTWTYIFGACCATTVFIPSFRNYRIWSFLGLIMTTYTAWYLTIASILHGQIEGVTHSGPTKLVLYFTGATNILYTFGGHAVTVEIMHAMWKPQKFKAIYLLATLYVLTLTLPSAAAVYWAFGDMLLNHSNAFALLPRSPSRDMAVILMLIHQFITFGFACTPLYFVWEKAIGCHECKSLCKRAAARLPVVIPIWFLAIVFPFFGPINSTVGSLLVSFTVYIIPALAHIFTFKSAAA…
CcLAX4	CCA0803S0065	464	MASEKVETVIAGNYVEMEREEDDPKLGKSKFSRLFWHGGSVYDAWFSCASNQVAQVLLTLPYSFSQLGMVSGIVFQLFYGLMGSWTAYLISVLYVEYRTRKEREKVDFRNHVIQWFEVLDGLLGKHWRNLGLFFNCTFLLFGSVIQLIACASNIYYINDNLDKRTWTYIFGACCATTVFIPSFHNYRIWSFLGLIMTTYTAWYLTIASLIHGQVEGVKHSGPTTMVLYFTGATNILYTFGGHAVTVEIMHAMWKPQKFKLIYLIATLYVLTLTLPSASAVYWAFGDMLLTHANALSLLPRTGFRDAAVVLMLIHQFITFGFACTPLYFVWEKFIGVHDTKSVFKRALTRLPVVIPIWFLAIIFPFFGPINSTVGSLLVSFTVYIIPALAHMVTFASAAA…
CcLAX5	CCA0587S0115	459	MLPQRQAEEAIVPNISETEQEGKDEMVAEEHSVFSVKSMLWHGGSVWDAWFSCASNQVAQVLLTLPYSFSQLGMLSGILLQVFYGMMGSWTAYLISVLYIEYRSRKEKENVSFKNHVIQWFEVLDGLLGPYWKAVGLTFNCTFLLFGSVIQLIACASNIYYINDNLDKRTWTYIFGACCATTVFIPSFHNYRIWSFLGLGMTTYTAWYLTIAAFVHGQVPNVEHSAPKKLVLYFTGATNILYTFGGHAVTVEIMHAMWKPQKFKYIYLIATLYVFTLTIPSASAVYWAFGDQLLNHANAFSLLPKSGFRDAAVILMLIHQFITFGFACTPLYFVWEKVIGMHDTKSVCLRALARLPVVIPIWFLAIIFPFFGPINSAVGALLVSFTVYIIPALAHMLTY…
CcLAX6	CCA0784S0024	474	MLPQKQAEEAMVSSFNLTERDDREEEKADESGLGLKSFLWHGGSVYDSLFSCASNQVAQVLLTLPYSFSQMGMLSGIILQVFYGLLGSWTAYLISILYVEYRSRKEKENASFKNHVIQWFEVLDGLLGLYWKAVGLAFNCTFLLFGSVIQLIACASNIYYIDDHLDKRTWTYIFGTCCATTVFIPSFHNYRIWSFLGLGMTTYTAWYLTIGAVVNGQAEGVTHSGPTKLVLYFTGATNILYTFGGHAVTVEIMHAMWKPQKFKYIYLLATLYVFTLTLPSAIAMYWAYGDQLLTHANAFALLPRNGWRDAAVILMLIHQFITFGFACTPLYFVWEKVIGMHDTKSIFLRALVRLPVVIPIWFLAIIFPFFGPINSAVGALLVSFTVYIIPSLAHMFTFR…
CcLAX7	CCA0522S0016	487	MASDKVVETVIVGSYVEMETEGKPKDVKTKLSKFFWHGGSVYDAWFSCASNQVAQVLLTLPYSFSQLGMLSGILFQLFYGLLGSWTAYLISVLYVEYRTRKEREKVDFRNHVIQWFEVLDGLLGKHWRNVGLAFNCTFLLFGSVIQLIACASNIYYINDNLDKRTWTYIFGACCATTVFIPSFHNYRIWSFLGLIMTTYTAWYLTIASLLHGQVEGVKHSGPTKLVLYFTGSTNILYTFGGHAVTVEIMHAMWKPQKFKAIYLFATLYVLTLTLPSASAVYWAFGDMLLNHSNAFALLPRSPFRDMAVILMLIHQFITFGFACTPLYFVWEKAIGLHECNSLCKRAAARLPVVVPIWFLAIIFPFFGPINSAVGSLLVSFTVYIIPAMAHIFTFKSAAA…
CcLAX8	CCA0803S0065	465	MASEKVETVIVGNYVEMEREEGDPKLGKSKLSKLFWHGGSVYDAWFSCASNQVAQVLLTLPYSFSQLGMASGIIFQLFYGLMGSWTAYLISVLYVEYRTRKEREKVDFRNHVIQWFEVLDGLLGKHWRNVGLYFNCTFLLFGSVIQLIACASNIYYINDNLDKRTWTYIFGACCATTVFIPSFHNYRVWSFLGLIMTTYTAWYLTIASLVHGQVEGVKHSGPAKMVLYFTGATNILYTFGGHAVTVEIMHAMWKPQKFKLIYLIATLYVLTLTLPSASAVYWAFGDLLLNHANALSLLPRTGFRDTAVILMLIHQFITFGFACTPLYFVWEKFIRMHDTKSMFKRAIARLPVVIPIWFLAVIFPFFGPINSTVGSLLVSFTVYIIPALAHMVTFASASA…
EgrA00514.2	Eucgr.A00514	489	MLGQKQAESEAIVANATEAELNLAKDGHDRALEDGGADESSSAFSVKSFLWHGGSAWDAWFSCASNQVAQVLLTLPYSFSQLGMTSGIIFQIFYGLLGSWTAYLISVLYIEYRTRKEKENVSFKNHVIQWFEVLDGLLGPYWKAVGLAFNCTFLLFGSVIQLIACASNIYYINDHLDKRTWTYIFGACCATTVFIPSFHNYRIWSFLGLGMTTYTAWYMAIAALVHGQAEGVTHTGPNKLVLYFTGATNILYTFGGHAVTVEIMHAMWKPQKFKYIYLMATLYVFTLTLPSATAVYWAFGDELLNHSNAFSLLPKNGFRDAAVILMLIHQFITFGFACTPLYFVWEKVIGMHDTKSMCMRALARLPVVIPIWFLAIIFPFFGPINSAVGALLVSFTVYI…
EgrF03758.1	Eucgr.F03758	529	MGENPFNLKAILSYMRSRIQAERAKEGHALAPLYLCKHTTQFRCFLHIFLTKQRPLTEERKEKTMASEKVETVVAGNYVEMEPEEGDSKSTKSKLSNLFWHGGSVYDAWFSCASNQVAQVLLTLPYSFSQLGMLSGILFQLFYGLMGSWTAYLISVLYVEYRTRKEREKVDFRNHVIQWFEVLDGLLGKHWRNIGLLFNCTFLLFGSVIQLIACASNIYYINDNLDKRTWTYIFGACCATTVFIPSFHNYRIWSFLGLVMTTYTAWYLTIASLIHGQTEGVKHSGPTTIVLYFTGATNILYTFGGHAVTVEIMHAMWKPQKFKLIYLIATLYVLTLTLPSASAVYWAFGDLLLTHANALSLLPRTRFRDAAVILMLIHQFITFGFACTPLYFVWEKLLR…
EgrK02992.2	Eucgr.K02992	495	MLGQKQAEEAIVASNLSESAEHDAVKLEEDGGAEKQLGDRSPGSSIFNVKSILWHGGSAWDAWFSCASNQVAQVLLTLPYSFSQLGILSGILFQIFYGLMGSWTAYLISVLYIEYRTRKEKENVSFKNHVIQWFEVLDGLLGPYWKAVGLAFNCTFLLFGSVIQLIACASNIYYINDHLDKRTWTYIFGACCATTVFIPSFHNYRIWSFLGLGMTTYTAWYLTIAAVLHGQEKGVMHTAPSKLVLYFTGATNVLYTFGGHAVTVEIMHAMWKPQKFKYIYLIATLYVFTLTIPSATAVYWAFGDRLLDHSNAFALLPKTGFRDAAVILMLIHQFITFGFACTPLYFVWEKVIGMHDTKSLCLRALARLPVVIPIWFLAIIFPFFGPINSAVGALLVSFT…
OsAUX1	LOC_Os01g63770.1	492	MVPREQAEEAIVADSNGKEEEVGVMGVSAGEHGADDHHGGGGKFSMKNLLWHGGSVWDAWFSCASNQVAQVLLTLPYSFSQLGMLSGVLLQLFYGFMGSWTAYLISVLYVEYRSRKEKEGVSFKNHVIQWFEVLDGLLGPYWKAAGLAFNCTFLLFGSVIQLIACASNIYYINDRLDKRTWTYIFGACCATTVFIPSFHNYRIWSFLGLGMTTYTAWYLAIAALLNGQAEGITHTGPTKLVLYFTGATNILYTFGGHAVTVEIMHAMWKPAKFKYIYLLATLYVFTLTLPSASAMYWAFGDELLTHSNAFSLLPKTGWRDAAVILMLIHQFITFGFACTPLYFVWEKVIGMHDTKSICLRALARLPIVVPIWFLAIIFPFFGPINSAVGALLVSFTVYI…
OsAUX2	LOC_Os03g14080.1	524	MGSAADGSLANEKAPAETVGVGRYVEMEQDGGGPSTAKSRLSGLLWHGGSAYDAWFSCASNQVAQVLLTLPYSFSQLGMLSGILFQLFYGLLGSWTAYLISILYVEYRTRKEREKVDFRNHVIQWFEVLDGLLGRHWRNVGLAFNCTFLLFGSVIQLIACASNIYYINDKLDKRTWTYIFGACCATTVFIPSFHNYRIWSFLGLVMTTYTAWYLAVASLIHGQVDGVKHSGPTKMVLYFTGATNILYTFGGHAVTVEIMHAMWRPQKFKAIYLMATLYVLTLTLPSAASVYWAFGDELLTHSNALALLPRTAFRDAAVVLMLIHQFITFGFACTPLYFVWEKLIGLHDCRSLFKRAAARLPVVVPIWFLAIIFPFFGPINSAVGSLLVSFTVYIIPALA…
OsAUX3	LOC_Os05g37470.1	503	MVPAGDQAEEAIVADAGKEEAEVRAAMGVEQDGKFSMTSLLWHGGSVWDAWFSCASNQVRPTTNDLVMPLAHISFGILQVAQVLLTLPYSFSQLGMLSGLLLQVFYGLMGSWTAYLISVLYVEYRARKEKEGVSFKNHVIQWFEVLDGLLGPYWKAAGLAFNCTFLLFGSVIQLIACASNIYYINDRLDKRTWTYIFGACCSTTVFIPSFHNYRIWSFLGLGMTTYTAWYLAIAAAVHGQVDGVTHSGPSKMVLYFTGATNILYTFGGHAVTVEIMHAMWKPQKFKYIYLVATLYVFTLTLPSASAMYWAFGDALLTHSNAFSLLPRSGWRDAAVILMLIHQFITFGFACTPLYFVWEKAIGMHGTRSVLTRALARLPIVVPIWFLAIIFPFFGPINSA…
OsAUX4	LOC_Os10g05690.1	547	MASGSSGGGYADEKGPGAATMQALGLQQQHGGGGEVEEESSEMGEKTAARTRLSGLLWHGGSAYDAWFSCASNQVAQVLLTLPYSFAQLGMASGLLFQLFYGLLGSWTAYLISILYLEYRTRKERDKVDFRNHVIQWFEVLDGLLGRHWRNVGLAFNCTFLLFGSVIQLIGCASNIYYINDHLDKRTWTYIFGACCATTVFIPSFHNYRIWSFLGLLMTTYTAWYIAVASLIHGQVEGVAHSGPTSIVLYFTGATNILYTFGGHAVTVEIMHAMWRPQKFKAIYLLATVYVLTLTLPSASAAYWAFGDALLTHSNALALLPRTPWRDAAVVLMLIHQFITFGFACTPLYFVWEKLVGLHGCPSLCKRAAARLPVVLPIWFLAIIFPFFGPINSAVGSLL…
OsAUX5	LOC_Os11g06820.1	480	MASEKVETIVAGNYVEMEREGAATAGEGVGGAAAASGRRRGKLAVSSLFWHGGSVYDAWFSCASNQVAQVLLTLPYSFSQLGMASGVAFQVFYGLMGSWTAYLISVLYVEYRTRRERDKVDFRNHVIQWFEVLDGLLGRHWRNAGLLFNCTFLLFGSVIQLIACASNIYYINDRLDKRTWTYIFGACCATTVFVPSFHNYRVWSFLGLLMTSYTAWYLTVAAVVHGKVDGAAPRAGPSKTMVLYFTGATNILYTFGGHAVTVEIMHAMWRPRRFKMIYLAATAYVLTLTLPSAAAMYWAFGDALLDHSNAFALLPRTPWRDAAVVLMLIHQFITFGFACTPLYFVWEKAIGVHGGAGVLRRAAARLPVVLPIWFLAVIFPFFGPINSTVGSFLVSFTVY…
Ppe004865	Prupe.8G163100	489	MAASADKVVDTVIVGSYVEMETEGKPKSVKSKLSKFFWDGGSAYDAWFSCASNQVAQVLLTLPYSFSQLGMLSGILFQLFYGLLGSWTAYLISSLYVEYRTRKEREKVDFRNHVIQWFEVLDGLLGKHWRNVGLAFNCTFLLFGSVIQLIACASNIYYINDNLDKRTWTYIFGACCATTVFIPSFHNYRVWSFLGLVMTTYTAWYLTIASFLHGQVEGVKHSGPTKLVLYFTGATNILYTFGGHAVTVEIMHAMWKPQKFKAIYLYATLYVLTLTLPSASAVYWAFGDMLLNHSNAFSLLPKSPFRDMAVILMLIHQFITFGFACTPLYFVWEKAIGMHECKSLCKRAAARLPVVIPIWFLAIIFPFFGPINSTVGSLLVSFTVYIIPALAHIFTYKSA…
Ppe004949	Prupe.6G273000	485	MLAQKQAEEAIVSNFSEAHDHEGKEDHHQDKEEENTSLFNVKNFLWHGGSVWDAWFSCASNQVAQVLLTLPYSFSQLGLLSGILLQIFYGIVGSWTAYLISVLYIEYRSRKEKENVNFKNHVIQWFEVLDGLLGPYWKAVGLAFNCTFLLFGSVIQLIACASNIYYINDNLDKRTWTYIFGACCATTVFIPSFHNYRIWSFLGLGMTTYTAWYLTIAAVVHGQTEGVTHTAPTKLVLYFTGATNILYTFGGHAVTVEIMHAMWKPQKFKYIYLFATVYVFTLTIPSATSVYWAFGDELLNHSNAFSLLPKNAWRDAAVILMLIHQFITFGFACTPLYFVWEKVIGMHDTKSICLRALARLPVVIPIWFLAIIFPFFGPINSAVGALLVSFTVYIIPSLA…
Ppe005057	Prupe.2G247800	480	MQPQKQAEEAIVSSFNQTDHHDDREEEEGPDQQSAFSLTSFLWHGGSVYDAWFSCASNQVAQVLLTLPYSFSQLGMLSGIIFQIFYGILGSWTAYLISILYVEYRSRKEKENVSFKNHVIQWFEVLDGLLGPYWKAVGLAFNCTFLLFGSVIQLIGCASNIYYINDNLDKRTWTYIFGACCATTVFIPSFHNYRIWSFLGLGMTTYTAWYMTIAAIVHGQAEGVTHSGPKRMVLYFTGATNILYTFGGHAVTVEIMHAMWKPQKFKYVYLFATLYVFTLTLPSATAVYWAFGDQLLTHSNAFALLPRNKWRDAGVTLMLIHQFITFGFACTPLYFVWEKVIGMHDTKSICLRALARLPVVIPIWFLAIIFPFFGPINSAVGSLLVSFTVYIIPALAHML…
Ppe005323	Prupe.1G503100	468	MASEKVETVIAGSYVEMEREGEEMDSKTTKSKLSTFLWHGGSAYDAWFSCASNQVAQVLLTLPYSFSQLGLLSGILFQLFYGLMGSWTAYLISLLYVEHRTRKEREKVDFRNHVIQWFEVLDGLLGKHWRNVGLFFNCTFLLFGSVIQLIACASNIYYINDNLDKRTWTYIFGACCATTVFIPSFHNYRIWSFLGLIMTTYTAWYLTIASLIHGKVEGVKHSGPTTMVLYFTGATNILYTFGGHAVTVEIMHAMWKPQKFKLIYLMATLYVLTLTLPSASAVYWAFGDNLLTHSNALALLPRTGFRDTAVVLMLIHQFITFGFACTPLYFVWEKFIQMHETKSMLKRALARLPVVIPIWFLAIIFPFFGPINSTVGSLLVSFTVYIIPALAHMVTFASA…
PtrLAX1	Potri.016G113600	478	MLSQKQAEEAIVSNYSETDQHEGKEEEAEENHSLFSIKSALWHGGSVWDAWFSCASNQVAQVLLTLPYSFSQLGMLSGILFQIFYGIVGSWTAYLISVLYIEYRSRKEKENVNFKNHVIQWFEVLDGLLGPYWKALGLAFNCTFLLFGSVIQLIACASNIYYINDHMDKRTWTYIFGACCATTVFIPSFHNYRIWSFLGLGMTTYTAWYMAIAALIHGQVGVVTHSAPTKLVLYFTGATNILYTFGGHAVTVEIMHAMWKPQKFKYIYLMATLYVFTLTIPSATAVYWAFGDQLLNHSNAFALLPRNGFRDAAVILMLIHQFITFGFACTPLYFVWEKVIGMHDTKSICLRALARLPVVIPIWFLAIIFPFFGPINSAVGALLVSFTVYIIPSLAHMLT…
PtrLAX2	Potri.010G191000	474	MSNQKQGEEAMVSTFNDTEHEEKEEVSKDESGFRLKSILWHGGSVYDAWFSCASNQVAQVLLTLPYSFSQMGMLSGIILQIFYGFLGSWTAYLISVLYVEYRSRKEKENVNFKNHVIQWFEVLDGLLGPTWKAVGLAFNCTFLLFGSVIQLIACASNIYYIDDKFDKRTWTYIFGACCATTVFIPSFHNYRIWSFLGLGMTTYTAWYMTIASLVHGQVDGVTHSGPAKAVLYFTGATNILYTFGGHAVTVEIMHAMWKPQRFKYIYLLATLYVFTLTLPSAAATYWAFGDQLLTHSNAFSLLPRTGWRDAAVILMLIHQFITFGFACTPLYFVWEKVIGMHDTKSILLRALCRLPVVIPIWFFAIIFPFFGPINSAVGALLVTFTVYIIPALAHMLTYR…
PtrLAX3	Potri.009G132100	492	MATDKVVETVMVGNYVEMETEGKPKDLKARFSKFLWHGGSAYDAWFSCASNQVAQVLLTLPYSFSQLGMLSGICFQLFYGLLGSWTAYLISVLYVEYRTRKEREKVDFRNHVIQWFEVLDGLLGKYWRNVGLAFNCTFLLFGSVIQLIACASNIYYINDNLDKRTWTYIFGACCATTVFIPSFHNYRMWSFLGLVMTTYTAWYLTIASLLHGQVEGVKHSGPTKIVLYFTGATNILYTFGGHAVTVEIMHAMWKPQKFKAIYLLATLYVLTLTLPSAAAVYWAFGDMLLNHSNAFSLLPRSPSRDMAVILMLIHQFITFGFACTPLYFVWEKAIGMHECKSLCKRAAARLPVVIPIWFLAIIFPFFGPINSTVGSLLVSFTVYIIPALAYMFTFKSSAA…
PtrLAX4	Potri.002G087000	465	MASEKVETVIAGNYVEMEREEGSSKSTKSKFSNFLWHGGSVYDAWFSCASNQVAQVLLTLPYSFSQLGLLSGILFQLLYGLMGSWTAYLISVLYVEYRTRKEREKVDFRNHVIQWFEVLDGLLGKYWRNIGLLFNCTFLVFGSVIQLIACASNIYYINDNLDKRTWTYIFGACCATTVFVPSFHNYRIWSFLGLMMTSYTAWYMTIASLIHGQIEEVKHSGPTTMVLYFTGATNILYTFGGHAVTVEIMHAMWKPQKFKLIYLIATLYVLTLTLPSASAVYWAFGDLLLTHSNALSLLPKNGYRDTAIILMLIHQFITFGFACTPLYFVWEKFIRVHDTKSVLKRALARLPVVIPIWFLAIIFPFFGPINSTVGSLLVSFTVYIIPSLAHMITFSSASA…
PtrLAX5	Potri.006G098300	511	MQYIFCLIFCLLYVSDLPDLDVAFSKKTKTMLSQKQAEEAIVSNYSETDQHEGKEEEKEENHSIFSVKSVLWHGGSAWDAWFSCASNQVAQVLLTLPYSFSQLGMLSGILLQIFYGLLGSWTAYLISVLYIEYRSRKAKENVSFKNHVIQWFEVLDGLLGPYWKAVGLAFNCTFLLFGSVIQLIACASNIYYINDHLDKRTWTYIFGACCATTVFIPSFHNYRIWSFLGLGMTTFTAWYMAIAAFVHGQGEGVKHSAPTKLVLYFTGATNILYTFGGHAVTVEIMHAMWKPQKFKCIYLLATLYVFTLTIPSASAVYWAFGDELLNHANAFSLLPKNGFRDAAVILMLIHQFITFGFACTPLYFVWEKVIGMHDTRSICLRALARLPVVVPIWFLAIIF…
PtrLAX6	Potri.008G066400	472	MSTQKQAEEAMVSNNDTGHEEKEVSNDESGFSLKSVLWHGGSVYDAWFSCSSNQVAQVLLTLPYSFSQMGMLSGIILQIFYGFLGSWTAYLISVLYVEYRSRKEKENVSFKNHVIQWFEVLDGLLGPAWKAVGLAFNCTFLMFGSVIQLIACASNIYYIDDKFDKRTWTYIFGACCATTVFIPSFHNYRMWSFLGLGMTTYTAWYMTVASLVHGQVEGVVHSGPTKAVLYFTGATNILYTFGGHAVTVEIMHAMWKPKKFKCIYLLATLYVFTLTLPSAAATYWAFGDQLLTHSNAFSLLPRTPWRDAAVILMLIHQFITFGFACTPLYFVWEKVIGMHDTKSILLRALSRLPVVIPIWFFAIIFPFFGPINSAVGALLVSFTVYIIPALAHMLTYRSA…
PtrLAX7	Potri.004G172800	492	MAADKVVETAIVGNYVEMETEGKPNDMKTRFSKFLWHGGSVYDAWFSCASNQVAQVLLTLPYSFSQLGMVSGICFQLFYGLLGSWTAYLISILYVEYRTRKEREKVDFRNHVIQWFEVLDGLLGKYWRNVGLAFNCTFLLFGSVIQLIACASNIYYINDNLDKRTWTYIFGACCATTVFIPSFHNYRIWSFLGLIMTTYTAWYLTIASLLHGQVEGVKHSGPTKMVLYFTGATNILYTFGGHAVTVEIMHAMWKPQKFKAIYLLATLYVLTLTLPSGAAVYWAFGDMLLNHSNAFALLPRSSSRDMAVILMLIHQFITFGFACTPLYFVWEKAIGMHECKSLCKRAAARLPVVIPIWFLAIIFPFFGPINSSVGSLLVSFTVYIIPALAHMFTFKSSAA…
PtrLAX8	Potri.005G174000	465	MASEKVETVIAGNYVEMEREEGDSKSTKSKFSKFFWHGGSVCDAWFSCASNQVAQVLLTLPYSFSQLGLLSGILFQLFYGLLGSWTAYLISVLYVEYRTRKEREKVDFRNHVIQWFEVLDGLLGKHWRNVGLFFNCTFLLFGSVIQLIACASNIYYINDSLDKRTWTYIFGACCATTVFIPSFHNYRIWSFLGLMMTSYTAWYLTIASLIHGQIEGVKHSGPTTMVLYFTGATNILYTFGGHAVTVEIMHAMWKPQKFKLIYLIATLYVLTLTLPSASAVYWAFGDLLLTHSNALSLLPRNGYRDTAVVLMLIHQFITFGFACTPLYFVWEKFIGIHYTKSVFKRALARLPVVIPIWFLAIIFPFFGPINSAVGSLLVSFTVYIIPSLAHMVTFSSASA…
VvT01008917001	VIT_218s0001g03540	465	MASEKVETIVAGNYLEMEREEGDSKSTKSRLSALFWHGGSVYDAWFSCASNQVAQVLLTLPYSFSQLGMLSGILFQLFYGLMGSWTAYLISVLYVEYRTRKEREKVDFRNHVIQWFEVLDGLLGKHWRNVGLLFNCTFLLFGSVIQLIACASNIYYINDNFDKRTWTYIFGACCATTVFIPSFHNYRIWSFLGLMMTTYTSWYLTIASFIHGQVEGVKHSGPTKMVLYFTGATNILYTFGGHAVTVEIMHAMWKPQRFKLIYLTATLYVLTLTLPSASAVYWAFGDMLLNHSNAFSLLPRSGYRDTAVILMLIHQFITFGFACTPLYFVWEKFVGVHDTKSVCKRALARLPVVIPIWFLAIIFPFFGPINSTVGSLLVSFTVYIIPALAHMITFSSPSS…
VvT01024054001	VIT_203s0038g02140	490	MASDKVVETVMVGNYVEMETEGKPQDVKTRLSKFFWHGGSVYDAWFSCASNQVAQVLLTLPYSFSQLGMLSGILFQLFYGLMGSWTAYLISILYVEYRTRKEREKADFRNHVIQWFEVLDGLLGKHWRNVGLAFNCTFLLFGSVIQLIACASNIYYINDNLDKRTWTYIFGACCATTVFIPSFHNYRIWSFLGLIMTTYTAWYLTVASLLHGQMEGVKHSGPSKLVLYFTGATNILYTFGGHAVTVEIMHAMWKPQKFKAIYLLATVYVLTLTLPSAAAVYWAFGDALLSHSNAFALLPRSHFRDMAVHVVVLLQFITFGFACTPLYFVWEKAIGMHECKSLCKRAAARLPVVVPIWFLAIIFPFFGPINSTVGSLLVSFTVYIIPALAHIFTFKSAAA…
VvT01032855001	VIT_213s0067g00330	472	MLPQRQAEEVMVSGLNETEGDEREEDKGDESQLSLKTLLWHGGSVYDAWFSCASNQVAQVLLTLPYSFSQLGMLSGVIFQIFYGILGSWTAYLISVLYIEYRSRKEKENVSFKNHVIQWFEVLDGLLGPYWKAMGLAFNCTFLLFGSVIQLIACASNIYYINDRLDKRTWTYIFGACCATTVFIPSFHNYRLWSFLGLGMTTYTAWYLTIAALVQGQVENVKHTGPTKLVLYFTGATNILYTFGGHAVTVEIMHAMWKPQKFKYIYLVATLYVFTLTIPSAVAVYWAFGDQLLDHSNAFSLLPQTGFRDAAVILMLIHQFITFGFACTPLYFVWEKVVGVHDTKSICLRALARLPVVIPIWFLAIIFPFFGPINSAVGALLVSFTVYIIPALAHMLTYR…
VvT01033986001	VIT_208s0007g02030	479	MLPQKQAEEAIVSNISEADHEGKEDKEEDESFFSIKNALWHGGSAWDAWFSCASNQVAQVLLTLPYSFSQLGMLSGIIFQIFYGLVGSWTAYLISVLYIEYRSRKEKENVSFKNHVIQWFEVLDGLLGPYWKAVGLAFNCTFLLFGSVIQLIACASNIYYINDKLDKRTWTYIFGACCATTVFIPSFHNYRIWSFLGLGMTTYTAWYLAIAALIHGQSEGVAHSAPTKLVLYFTGATNILYTFGGHAVTVEIMHAMWKPQKFKYIYLMATLYVFTLTLPSASAVYWAFGDQLLNHSNAFSLLPKTRWRDAAVILMLIHQFITFGFACTPLYFVWEKVIGMHDTRSICLRALARLPVVIPIWFLAIIFPFFGPINSAVGALLVSFTVYIIPSLAHMLTYR…
